# Supplementary material for: Type I conventional dendritic cells and CD8+ T cells predict favorable clinical outcome of head and neck squamous cell carcinoma patients
Source: Front Immunol. 2024 Jun 13;15:1414298. doi: 10.3389/fimmu.2024.1414298 (PMC11208331; doi:10.3389/fimmu.2024.1414298)
Supplement: Supplementary file 1 [file Table_1.xlsx]

## Sheet: SI Table Multivariable Cox
Multivariable Cox Regression
LRC					LDMC					OS
Parameter	p-value	HR	95%CI		Parameter	p-value	HR	95%CI		Parameter	p-value	HR	95%CI
Whole cohort					Whole cohort					Whole cohort
Oral cavity	0.15	2.79	0.81-9.61		Oral cavity	0.12	2.51	0.78-8.10		Oral cavity	0.023	2.98	1.16-7.67
p16	0.33	0.43	0.08-2.36		p16	0.44	0.56	0.13-2.42		p16	0.15	0.40	0.12-1.38
T3/T4	0.040	3.32	1.06-10.47		T3/T4	0.022	3.53	1.20-10.37		T3/T4	0.082	2.18	0.91-5.24
Oral cavity	0.009	6.68	1.70-27.75		Oral cavity	0.006	6.91	1.74-27.40		Oral cavity	0.011	3.70	1.35-10.09
p16	0.78	1.33	0.19-9.27		p16	0.41	2.06	0.37-11.62		p16	0.38	0.57	0.16-2.00
T3/T4	0.008	5.80	1.59-21.25		T3/T4	0.003	6.70	1.90-23.65		T3/T4	0.031	2.69	1.09-6.63
cDC1 (density)	0.018	0.16	0.03-0.73		cDC1 (density)	0.006	0.12	0.03-0.54		PD-1+LAG-3+CD8+ (proportion)	0.052	0.40	0.16-1.01
Oral cavity	0.068	3.23	0.92-11.38		Oral cavity	0.093	2.75	0.84-8.93
p16	0.80	0.79	0.13-4.85		p16	0.89	0.89	0.19-4.25
T3/T4	0.034	3.45	1.10-10.85		T3/T4	0.022	3.49	1.19-10.20
CD3+ (density)	0.13	0.29	0.06-1.45		CD3+ (density)	0.18	0.38	0.10-1.53
Oral cavity	0.005	11.99	2.10-68.35		Oral cavity	0.004	10.26	2.11-49.85
p16	0.68	1.47	0.23-9.23		p16	0.47	1.78	0.38-8.46
T3/T4	0.009	6.64	1.59-27.71		T3/T4	0.005	6.07	1.71-21.55
CD8+ (density)	0.014	0.11	0.02-0.65		CD8+ (density)	0.007	0.11	0.02-0.55
					Oral cavity	0.012	6.65	1.53-28.91
					p16	0.76	1.27	0.27-5.93
					T3/T4	0.005	5.64	1.70-18.67
					CD8:Treg ratio	0.020	0.18	0.04-0.76
LRC					LDMC					OS
Parameter	p-value	HR	95%CI		Parameter	p-value	HR	95%CI		Parameter	p-value	HR	95%CI
p16 negative subcohort					p16 negative subcohort					p16 negative subcohort
T3/T4	0.037	3.72	1.08-12.79		T3/T4	0.023	4.09	1.22-13.74		T3/T4	0.11	2.13	0.85-5.30
T3/T4	0.071	3.27	0.90-11.88		T3/T4	0.047	3.50	1.02-12.07		T3/T4	0.48	1.44	0.52-3.99
GrzB+CD8+ (proportion)	0.023	11.39	1.40-92.96		GrzB+CD8+ (proportion)	0.046	4.95	1.03-23.79		FoxP3+CD3+ (proportion)	0.10	0.37	0.11-1.22
LRC					LDMC					OS
Parameter	p-value	HR	95%CI		Parameter	p-value	HR	95%CI		Parameter	p-value	HR	95%CI
Hypox negative subcohort					Hypox negative subcohort					Hypox negative subcohort
T3/T4	0.14	3.91	0.63-24.11		T3/T4	0.10	4.27	0.74-24.61		T3/T4	0.095	3.50	0.80-15.21
p16	0.10	0.15	0.02-1.47		p16	0.11	0.16	0.02-1.53		p16	0.029	0.09	0.01-0.78
T3/T4	0.23	3.19	0.48-21.05		T3/T4	0.25	2.93	0.47-18.24		T3/T4	0.21	2.63	0.58-11.82
p16	0.27	0.25	0.02-2.95		p16	0.086	0.13	0.01-1.33		p16	0.029	0.09	0.01-0.78
IRF7+pDC (density)	0.38	2.93	0.27-31.73		pDC (density)	0.26	3.10	0.44-22.09		pDC (density)	0.19	2.76	0.61-12.58
T3/T4	0.069	8.84	0.85-92.36		T3/T4	0.14	3.96	0.65-24.14		T3/T4	0.10	3.44	0.79-15.03
p16	0.52	0.44	0.04-5.38		p16	0.30	0.28	0.03-3.05		p16	0.042	0.08	0.01-0.91
cDC1 (density)	0.15	0.12	0.01-2.20		IRF7+pDC (density)	0.19	4.49	0.48-42.06		CD3+ (density)	0.76	1.30	0.25-6.83
T3/T4	0.069	8.84	0.85-92.36		T3/T4	0.070	5.12	0.88-29.87		T3/T4	0.11	3.31	0.76-14.53
p16	0.52	0.44	0.04-5.38		p16	0.50	0.40	0.03-5.84		p16	0.048	0.11	0.01-0.98
CD8+ (density)	0.15	0.12	0.01-2.20		cDC1 (density)	0.26	0.24	0.02-2.86		PD-1+CD8+ (proportion)	0.37	0.52	0.13-2.14
T3/T4	0.056	10.58	0.95-118.33		T3/T4	0.10	4.36	0.75-25.43
p16	0.48	0.42	0.04-4.66		p16	0.43	0.31	0.02-5.61
CD8:Treg ratio	0.10	0.10	0.01-1.63		CD3+ (density)	0.51	0.40	0.03-6.09
T3/T4	model not applicable				T3/T4	0.070	5.12	0.88-29.87
p16					p16	0.50	0.40	0.03-5.84
CD3+ (density)					CD8+ (density)	0.26	0.24	0.02-2.86
					T3/T4	0.028	13.99	1.33-146.82
					p16	0.55	0.49	0.05-5.16
					CD8:Treg ratio	0.044	0.05	0.00-0.93
LRC					LDMC					OS
Parameter	p-value	HR	95%CI		Parameter	p-value	HR	95%CI		Parameter	p-value	HR	95%CI
Hypox positive subcohort					Hypox positive subcohort					Hypox positive subcohort
T3/T4	0.023	9.40	1.37-64.66		T3/T4	0.037	5.86	1.11-30.89		T3/T4	0.21	2.27	0.64-8.05
Oral cavity	0.058	6.83	0.94-49.68		Oral cavity	0.089	4.44	0.80-24.74		Oral cavity	0.023	4.52	1.23-16.58
T3/T4	0.032	10.07	1.22-83.25		T3/T4	0.057	5.65	0.95-33.65		T3/T4	0.55	1.48	0.40-5.42
Oral cavity	0.042	8.39	1.08-65.51		Oral cavity	0.071	5.00	0.87-28.72		Oral cavity	0.015	5.39	1.38-21.03
cDC2 (density)	0.14	0.19	0.02-1.76		cDC2 (density)	0.10	0.16	0.02-1.41		PD-1+GrzB+CD8+ (proportion)	0.014	8.89	1.57-50.46
T3/T4	model not applicable				T3/T4	0.083	4.77	0.82-27.90
Oral cavity					Oral cavity	0.060	6.37	0.93-43.84
PD-1+GrzB+CD8+ (proportion)					PD-1+GrzB+CD8+ (proportion)	0.047	9.31	1.03-83.98
